# Supplementary material for: Yeast Display Technology Enables Rapid Discovery of Low-Nanomolar Macrocyclic Peptide Inhibitors of Human Angiotensin-Converting Enzyme 2
Source: J Med Chem. 2026 Mar 24;69(7):7689–708. doi: 10.1021/acs.jmedchem.5c02876 (PMC13071878; doi:10.1021/acs.jmedchem.5c02876)
Supplement: Supplementary file 2 [file jm5c02876_si_002.csv]

Peptide_ID	AA sequence	SMILES	KD (GCI, nM)	IC50 (nM)	Ki (nM)	t1/2 (h)
GR 1.1	ACFFIGFNRWICSG	NC(CNC([C@H](CO)NC([C@@H](N1)CSSC[C@H](NC([C@@H](N[H])C)=O)C(N[C@H](C(N[C@H](C(N[C@]([C@H](CC)C)([H])C(NCC(N[C@H](C(N[C@@H](CC(N)=O)C(N[C@@H](CCCNC(N)=N)C(N[C@H](C(N[C@]([C@H](CC)C)([H])C1=O)=O)CC2=CNC3=C2C=CC=C3)=O)=O)=O)CC4=CC=CC=C4)=O)=O)=O)CC5=CC=CC=C5)=O)CC6=CC=CC=C6)=O)=O)=O)=O	13,3	9,6	2,4	5,4
GR 1.4	ACEPLGYNLFLCSG	NC(CNC([C@H](CO)NC([C@@H](N1)CSSC[C@H](NC([C@@H](N[H])C)=O)C(N[C@@H](CCC(O)=O)C(N2CCC[C@H]2C(N[C@@H](CC(C)C)C(NCC(N[C@H](C(N[C@@H](CC(N)=O)C(N[C@@H](CC(C)C)C(N[C@H](C(N[C@@H](CC(C)C)C1=O)=O)CC3=CC=CC=C3)=O)=O)=O)CC4=CC=C(O)C=C4)=O)=O)=O)=O)=O)=O)=O)=O	3,2	7,5	1,9	6,5
GR 1.4L	ASEPLGYNLFLSSG	NC(CNC([C@H](CO)NC([C@H](CO)NC([C@H](CC(C)C)NC([C@@H](NC([C@H](CC(C)C)NC([C@H](CC(N)=O)NC([C@@H](NC(CNC([C@H](CC(C)C)NC([C@@H]1CCCN1C([C@H](CCC(O)=O)NC([C@H](CO)NC([C@@H](N[H])C)=O)=O)=O)=O)=O)=O)CC(C=C2)=CC=C2O)=O)=O)=O)CC3=CC=CC=C3)=O)=O)=O)=O)=O	n.d.	n.d.	n.d.	0,4
GR 3.1.1	ACFLRCHRDVKCWLWCSG	NC(CNC([C@H](CO)NC([C@@H](N1)CSSC[C@H](NC([C@H](CCCCN)NC([C@H](C(C)C)NC([C@@H](NC([C@H](CCCNC(N)=N)NC([C@@H](NC([C@@H](N2)CSSC[C@H](NC([C@@H](N[H])C)=O)C(N[C@H](C(N[C@@H](CC(C)C)C(N[C@@H](CCCNC(N)=N)C2=O)=O)=O)CC3=CC=CC=C3)=O)=O)CC4=CN=CN4)=O)=O)CC(O)=O)=O)=O)=O)C(N[C@H](C(N[C@@H](CC(C)C)C(N[C@H](C1=O)CC5=CNC6=C5C=CC=C6)=O)=O)CC7=CNC8=C7C=CC=C8)=O)=O)=O)=O	n.d.	> 100000	> 100000	n.d.
GR 3.1.2	ACFLRCHRDVKCWLWCSG	NC(CNC([C@H](CO)NC([C@@H](N1)CSSC[C@H](NC([C@@H](N[H])C)=O)C(N[C@H](C(N[C@@H](CC(C)C)C(N[C@@H](CCCNC(N)=N)C(N[C@H](C(N[C@H](C(N[C@@H](CCCNC(N)=N)C(N[C@H](C(N[C@@H](C(C)C)C(N[C@@H](CCCCN)C2=O)=O)=O)CC(O)=O)=O)=O)CC3=CN=CN3)=O)CSSC[C@H](N2)C(N[C@H](C(N[C@@H](CC(C)C)C(N[C@H](C1=O)CC4=CNC5=C4C=CC=C5)=O)=O)CC6=CNC7=C6C=CC=C7)=O)=O)=O)=O)CC8=CC=CC=C8)=O)=O)=O)=O	4,1	5,9	1,5	8,3
GR 3.1.3	ACFLRCHRDVKCWLWCSG	NC(CNC([C@H](CO)NC([C@@H](N1)CSSC[C@H](NC([C@H](CCCNC(N)=N)NC([C@H](CC(C)C)NC([C@@H](NC([C@@H](NC([C@@H](N[H])C)=O)CSSC[C@H](N2)C(N[C@H](C(N[C@@H](CC(C)C)C(N[C@H](C1=O)CC3=CNC4=C3C=CC=C4)=O)=O)CC5=CNC6=C5C=CC=C6)=O)=O)CC7=CC=CC=C7)=O)=O)=O)C(N[C@H](C(N[C@@H](CCCNC(N)=N)C(N[C@H](C(N[C@@H](C(C)C)C(N[C@@H](CCCCN)C2=O)=O)=O)CC(O)=O)=O)=O)CC8=CN=CN8)=O)=O)=O)=O	n.d.	4100	1040	n.d.
